# Supplementary material for: Revealing the Angiogenic Signature of FH-Deficient Breast Cancer: Genomic Profiling and Clinical Implications
Source: Cancers (Basel). 2025 Sep 9;17(18):2942. doi: 10.3390/cancers17182942 (PMC12468410; doi:10.3390/cancers17182942)
Supplement: Supplementary file 1 [file cancers-17-02942-s001.zip]

Archive with 2 entries (2 files):
- cancers-3823435 - FH Supp tables - revision.xlsx
- Supplementary Figure S1.pdf
