# Supplementary material for: Revealing the Angiogenic Signature of FH-Deficient Breast Cancer: Genomic Profiling and Clinical Implications
Source: Cancers (Basel). 2025 Sep 9;17(18):2942. doi: 10.3390/cancers17182942 (PMC12468410; doi:10.3390/cancers17182942)
Supplement: Supplementary file 1 [file cancers-17-02942-s001.zip › cancers-3823435 - FH Supp tables - revision.xlsx]

## Sheet: Table S1- Pan Cancer
Table S1: FH aberrations in Pan-cancer studies
Cancer Type	Sample Type	FH mutations		FH Structural Variants (SV)		FH Copy number alteration (CNA)		1Q arm statues
		Mutated samples (n (%))	Total Number of samples (n)	Samples with SV (n (%))	Total Number of samples (n)	Samples with Deletion (Deep Deletion/ Shallow Deletion) (n (%))	Total Number of samples (n)	Samples of arm loss (n (%))	Total Number of samples (n)
Adrenocortical Carcinoma	Primary	1 (1.1%)	91	0	91	16 (17.98%)	89	28 (33.73%)	83
Bladder Cancer	Primary	6 (1.46%)	410	0	410	53 (12.99%)	408	27 (8.46%)	319
Breast Cancer	Primary	4 (0.38%)	1066	0	1066	37 (3.46%)	1070	10 (1.13%)	888
Cervical Cancer	Primary	2 (0.69%)	291	0	291	11 (3.75%)	293	8 (2.94%)	272
Cholangiocarcinoma	Primary	0	36	0	36	1 (2.78%)	36	0	35
Colorectal Cancer	Primary	5 (0.94%)	534	2 (0.37%)	534	65 (10.98%)	592	52 (9.47%)	549
Endometrial Cancer	Primary	21 (3.66%)	574	0	574	14 (2.42%)	579	11 (2.12%)	518
Esophagogastric Cancer	Primary	4 (0.65%)	618	0	618	37 (5.97%)	620	22 (4.39%)	501
Glioblastoma	Primary	0	390	0	390	34 (5.91%)	575	6 (1.14%)	525
Glioma	Primary	1 (0.19%)	514	0	514	31 (6.07%)	511	2 (0.41%)	493
Head and Neck Cancer	Primary	4 (0.78%)	515	0	515	38 (7.35%)	517	32 (6.78%)	472
Hepatobiliary Cancer	Primary	2 (0.55%)	366	0	366	8 (2.18%)	367	0	313
Leukemia	Primary	1 (0.5%)	200	0	200	1 (0.52%)	191	1 (0.83%)	120
Mature B-Cell Neoplasms	Primary	0	41	0	41	8 (16.67%)	48	3 (8.33%)	36
Melanoma	Primary	1 (1.3%)	77	0	77	NA	NA	2 (2.9%)	69
Miscellaneous Neuroepithelial Tumor	Primary	0	31	0	31	3 (11.11%)	27	3 (11.11%)	27
Non-Seminomatous Germ Cell Tumor	Primary	0	86	0	86	3 (3.49%)	86	8 (10.39%)	77
Non-Small Cell Lung Cancer	Primary	19 (1.81%)	1050	0	1050	60 (6.01%)	998	36 (4.23%)	851
Ocular Melanoma	Primary	0	80	0	80	1 (1.25%)	80	0	75
Ovarian Epithelial Tumor	Primary	1 (0.19%)	521	0	521	67 (11.71%)	572	8 (2.16%)	371
Pancreatic Cancer	Primary	1 (0.56%)	179	0	184	9 (4.92%)	183	7 (4.55%)	154
Pheochromocytoma	Primary	0	147	0	147	16 (11.94%)	134	8 (6.2%)	129
Pleural Mesothelioma	Primary	0	86	0	86	5 (5.75%)	87	1 (1.35%)	74
Prostate Cancer	Primary	3 (0.61%)	494	0	494	24 (4.91%)	489	0 (0%)	426
Renal Clear Cell Carcinoma	Primary	0	402	0	402	41 (8.06%)	509	30 (6.54%)	459
Renal Non-Clear Cell Carcinoma	Primary	2 (0.59%)	341	0	341	72 (20.69%)	348	68 (20.12%)	338
Sarcoma	Primary	0	255	0	255	82 (32.41%)	253	26 (15.57%)	167
Seminoma	Primary	0	63	0	63	3 (4.76%)	63	1 (1.67%)	60
Thymic Epithelial Tumor	Primary	0	123	0	123	0	123	0	105
Thyroid Cancer	Primary	1 (0.2%)	489	0	489	3 (0.6%)	497	3 (0.65%)	463
Glioblastoma	Recurrence	0	7	0	7	NA	NA	0	7
Melanoma	Metastasis	8 (2.2%)	363	0	363	21 (5.72%)	367	6 (1.92%)	312
Ovarian Epithelial Tumor	Recurrence	0	2	0	2	NA	NA	0	2
Thyroid Cancer	Metastasis	0	1	0	1	NA	NA	0	1

## Sheet: Table S2-BC clinical features 
Table S2: Clinical features of samples FH aberration
Clinical Feature	Sample type		FH aberrations	WT	p-value	OR	FH aberrations mean	WT mean
Sample type	All samples	Primary	44	4596	0.019559	1.82467
		Metastasis	23	4384
PAM50 subtype	Primary	Basal	5	28	0.0269865
		Her2	2	15
		Luminal A	7	129
		Luminal B	8	32
		Normal-like	1	20
Tumor size	Primary	>2	18	446	0.04908	2.31648
		<2	9	517
Disease stage (AJCC)	Primary	I	3	28	0.0264868
		IA	4	352
		IB	0	3
		IIA	11	233
		IIB	4	162
		III	0	1
		IIIA	5	102
		IIIB	0	15
		IIIC	2	225
		IV	0	6
Tunor stage (AJCC)	Metastasis	T1	1	344	0.03998
		T2	1	310
		T3	0	81
		T4	2	58
Metastasis stage (AJCC)	All samples	M0	30	1688	0.0198666	6.98119
		M1	1	393
Diagnosis age	All samples		33	2268	0.0465		56.9394	52.467
TMB (nonsynonymous)	All samples		90	8432	0.0475		7.20233	3.28751
TMB (nonsynonymous)	Metastasis		21	4032	1.07e-05		15.8102	3.8356

## Sheet: Table S3 - linear model
Table S3: Univariate and multivariate linear models to predict angiogenesis score
	univariate linear regression						Multivariate linear regression
		Estimate	Std. Error	p-value		Adjusted R-squared		Estimate	Std. Error	p-value		Adjusted R-squared
FH mRNA expression	(Intercept)	1.74637	0.074112	<2e-16	***	0.08195	(Intercept)	1.68298	0.0800108	<2e-16	***	0.1724
	FH mRNA exp	-0.067129	0.006827	<2e-16	***		FH mRNA exp	-0.057363	0.0073718	1.97e-14	***
Age	(Intercept)	1.04906	0.0181893	<2e-16	***	0.001815
	Age	-0.0005211	0.0003034	0.0862	.		Age	-0.0001295	0.0002999	0.66586
Tumor size	(Intercept)	1.04003	0.007927	<2e-16	***	0.008265
	2.1-5.0	-0.03088	0.009502	0.00119	**		2.1-5.0	-0.0138502	0.0090675	0.127
	>5	-0.019987	0.013886	0.15035			>5	-0.0195322	0.0137327	0.15528
PAM50	(Intercept)	1.04971	0.00561	<2e-16	***	0.1105
	LumB	-0.08191	0.01032	5.88e-15	***		LumB	-0.0719387	0.0103539	7.11e-12	***
	Normal	0.09015	0.02179	3.84e-05	***		Normal	0.0775114	0.0211943	0.00027	***
	Her2	-0.06083	0.0148	4.31e-05	***		Her2	-0.0405148	0.0150326	0.00717	**
	Basal	-0.07033	0.01073	9.13e-11	***		Basal	-0.0448208	0.0112132	6.94e-05	***
**: p-value ≤ 0.01; ***: p-value ≤ 0.001

## Sheet: Table S4 - DEG FH25
Table S4: Differentially expressed genes between FH-deficient and FH high expression groups
Gene name	NCBI ID	logFC	Fold change	AveExpr	t	P.Value	adj.P.Val	B	Dysregulation
IGDCC3	9543	1.98492	3.95842	3.61885	10.9552	1.51e-26	3.14e-24	49.4447	1
TMEM150C	441027	1.51218	2.85241	7.95293	9.54416	8.92e-21	1.01e-18	36.3754	1
PHF21B	112885	1.35496	2.55789	2.41598	8.85583	3.38e-18	2.69e-16	30.5495	1
LIN7A	8825	1.29424	2.45247	4.66084	8.07959	1.74e-15	8.74e-14	24.4339	1
AFF3	3899	1.43367	2.70134	9.94978	7.96078	4.33e-15	2.01e-13	23.5413	1
CST9	128822	1.94425	3.84838	3.54943	7.93198	5.39e-15	2.45e-13	23.3267	1
CLSTN2	64084	1.27775	2.4246	9.0595	7.56538	8.3e-14	3.01e-12	20.656	1
RP1	6101	1.19276	2.28589	3.40227	7.53604	1.03e-13	3.65e-12	20.4471	1
THSD4	79875	1.0447	2.06294	10.5876	7.47758	1.57e-13	5.43e-12	20.0332	1
ATP1A2	477	1.13645	2.1984	4.54303	7.27665	6.6e-13	1.95e-11	18.6326	1
GRIK4	2900	1.00942	2.0131	3.57366	7.26861	6.98e-13	2.05e-11	18.5772	1
ADCY5	111	1.28849	2.44272	5.82611	7.25826	7.51e-13	2.17e-11	18.5061	1
MS4A8	83661	1.2454	2.37085	2.54011	7.2443	8.29e-13	2.36e-11	18.4103	1
WNK4	65266	1.48075	2.79093	7.59797	7.08989	2.43e-12	6.27e-11	17.3617	1
DPY19L2P4	442523	1.11014	2.15867	3.02084	6.92324	7.59e-12	1.73e-10	16.253	1
KLHDC7A	127707	1.5063	2.84081	6.32598	6.81715	1.55e-11	3.27e-10	15.5598	1
ZBTB16	7704	1.09683	2.13885	4.06961	6.74805	2.45e-11	4.98e-10	15.1136	1
SCN7A	6332	1.03442	2.04829	3.58164	6.73964	2.59e-11	5.22e-10	15.0596	1
GREB1	9687	1.0652	2.09246	9.92567	6.69155	3.55e-11	6.93e-10	14.7519	1
GLRA3	8001	1.33382	2.52069	2.31995	6.68043	3.82e-11	7.42e-10	14.681	1
ELOVL2	54898	1.32024	2.49708	7.68494	6.63197	5.24e-11	9.93e-10	14.3735	1
SORCS1	114815	1.42294	2.68132	4.57573	6.59176	6.8e-11	1.25e-09	14.1198	1
LRP2	4036	1.55835	2.94516	8.64752	6.55866	8.43e-11	1.5e-09	13.9121	1
GRIK3	2899	1.22146	2.33182	7.17903	6.54289	9.33e-11	1.64e-09	13.8134	1
SPTSSB	165679	1.22029	2.32993	7.16126	6.53841	9.6e-11	1.68e-09	13.7854	1
PHGR1	644844	1.13102	2.19013	2.33437	6.39225	2.43e-10	3.84e-09	12.8823	1
CTNND2	1501	1.11008	2.15858	6.82174	6.37633	2.69e-10	4.2e-09	12.785	1
RBM24	221662	1.17501	2.25795	5.58885	6.3103	4.07e-10	6.03e-09	12.3842	1
ABCA8	10351	1.0676	2.09595	5.53135	6.20368	7.86e-10	1.08e-08	11.7451	1
STC2	8614	1.01715	2.02392	11.7636	6.17404	9.43e-10	1.27e-08	11.5692	1
GFRA1	2674	1.46714	2.76473	10.7976	6.09326	1.54e-09	1.97e-08	11.0939	1
HEPACAM2	253012	1.15759	2.23084	3.87607	6.07357	1.73e-09	2.19e-08	10.9789	1
NOVA1	4857	1.02212	2.03091	6.66473	5.93118	4.05e-09	4.66e-08	10.1578	1
ERBB4	2066	1.15964	2.23402	8.41456	5.68281	1.71e-08	1.67e-07	8.76927	1
MS4A15	219995	1.09373	2.13424	4.00391	5.51052	4.48e-08	3.97e-07	7.83888	1
AKR7A3	22977	1.02604	2.03642	7.71345	5.43717	6.7e-08	5.65e-07	7.45103	1
RIMS4	140730	1.09596	2.13755	7.36931	5.38767	8.77e-08	7.2e-07	7.19203	1
PDZK1	5174	1.12591	2.18239	6.49738	5.21636	2.19e-07	1.63e-06	6.3131	1
SCUBE2	57758	1.08318	2.1187	10.7961	5.15114	3.08e-07	2.21e-06	5.98555	1
TRH	7200	1.03619	2.05081	3.08286	5.01057	6.34e-07	4.19e-06	5.29295	1
CYP4F22	126410	1.01179	2.01641	5.17352	5.00117	6.65e-07	4.37e-06	5.24731	1
PGLYRP2	114770	1.04041	2.05682	4.57077	4.98093	7.37e-07	4.79e-06	5.14927	1
ANKRD30A	91074	1.39666	2.63291	6.8767	4.84393	1.46e-06	8.77e-06	4.49563	1
C7	730	1.02897	2.04056	6.64373	4.84093	1.48e-06	8.88e-06	4.48152	1
CHAD	1101	1.06021	2.08524	7.23149	4.83133	1.55e-06	9.24e-06	4.43639	1
ESR1	2099	1.06203	2.08786	11.6781	4.75849	2.22e-06	1.27e-05	4.09682	1
AGR3	155465	1.30867	2.47712	8.90813	4.63603	3.99e-06	2.16e-05	3.53705	1
PTPRT	11122	1.01695	2.02363	8.02222	4.40673	1.15e-05	5.61e-05	2.52674	1
CYP4F8	11283	1.02064	2.02882	3.32346	4.39173	1.24e-05	5.96e-05	2.46236	1
PGR	5241	1.03775	2.05302	8.97153	4.34613	1.52e-05	7.12e-05	2.26797	1
TFF3	7033	1.04765	2.06717	9.90009	4.08598	4.72e-05	0.000196566	1.19646	1
ADH1B	125	1.02208	2.03085	6.92823	3.87502	0.000113078	0.000420236	0.374646	1
TFF1	7031	1.16595	2.24381	8.48987	3.75258	0.000184401	0.00065091	-0.0829291	1
CPB1	1360	1.10465	2.15046	6.56866	3.03445	0.00246782	0.00647145	-2.4773	1
EXO1	9156	-1.20205	-2.30066	7.61961	-12.8202	4.13e-35	1.8e-32	68.8707	-1
ZNF695	57116	-1.22753	-2.34167	5.26065	-11.0497	5.88e-27	1.25e-24	50.3712	-1
KMO	8564	-1.27093	-2.41317	6.863	-9.6931	2.35e-21	2.88e-19	37.6845	-1
ORM2	5005	-1.58285	-2.99561	2.63245	-7.97276	3.95e-15	1.84e-13	23.6308	-1
ORM1	5004	-1.66273	-3.16615	3.36421	-7.72641	2.53e-14	1.03e-12	21.8152	-1
HHIPL2	79802	-1.10533	-2.15147	3.7791	-6.73613	2.65e-11	5.33e-10	15.0371	-1
PDZK1IP1	10158	-1.09516	-2.13637	7.98307	-6.51172	1.14e-10	1.95e-09	13.6191	-1
CA9	768	-1.47338	-2.77672	3.37867	-6.4929	1.29e-10	2.17e-09	13.5022	-1
ACTL8	81569	-1.16719	-2.24574	2.71749	-6.03347	2.21e-09	2.71e-08	10.7458	-1
FUT3	2525	-1.11193	-2.16135	4.83019	-5.97846	3.06e-09	3.63e-08	10.4285	-1
TLX1	3195	-1.06362	-2.09017	2.18303	-5.96704	3.28e-09	3.86e-08	10.3629	-1
S100A1	6271	-1.00371	-2.00516	8.49074	-5.67286	1.81e-08	1.75e-07	8.71479	-1
A2ML1	144568	-1.30592	-2.47242	3.41533	-5.64223	2.15e-08	2.05e-07	8.54772	-1
LCN2	3934	-1.16785	-2.24677	5.87372	-5.56705	3.27e-08	3e-07	8.14119	-1
S100A9	6280	-1.13282	-2.19287	8.06998	-5.53995	3.81e-08	3.43e-07	7.99589	-1
S100A7	6278	-1.59455	-3.02001	3.53926	-5.48626	5.12e-08	4.47e-07	7.71006	-1
S100A8	6279	-1.12037	-2.17403	6.23433	-5.40325	8.06e-08	6.66e-07	7.27329	-1
S100P	6286	-1.08025	-2.1144	8.09408	-5.29423	1.45e-07	1.13e-06	6.70928	-1
CXCL17	284340	-1.10699	-2.15396	5.91697	-5.12992	3.44e-07	2.43e-06	5.87986	-1
ELF5	2001	-1.06537	-2.09271	6.52826	-4.64793	3.77e-06	2.05e-05	3.59085	-1
MSLN	10232	-1.03481	-2.04884	3.59573	-4.42711	1.05e-05	5.16e-05	2.61451	-1
HOXB13	10481	-1.05806	-2.08213	3.55261	-4.2949	1.91e-05	8.74e-05	2.05188	-1
PRAME	23532	-1.17058	-2.25102	4.81152	-4.08424	4.75e-05	0.000197769	1.18948	-1
CALML5	51806	-1.04208	-2.05919	6.71682	-3.98738	7.13e-05	0.000282302	0.807077	-1

## Sheet: Table S5 - TILs
Table S5: Immune cell infiltration analysis across FH-deficient and High-FH expression groups
TIL	group1	group2	Mean absolute score FH-deficient group	Mean absolute score high-FH expression group	p	p.signif	p.adj	p.adj.signif	method
Mast cell - activated	FH-deficient	High	0.0311	0.0208	1.49377e-07	****	3.3e-06	****	Wilcoxon
T cell CD4 - memory resting	FH-deficient	High	0.0677	0.0465	3.50954e-06	****	3.9e-05	****	Wilcoxon
Macrophage M2	FH-deficient	High	0.1253	0.1089	0.00694324	**	0.051	ns	Wilcoxon
T cell CD4 - memory activated	FH-deficient	High	0.0018	0.0022	0.010373	*	0.057	ns	Wilcoxon
B cell - naive	FH-deficient	High	0.0191	0.0134	0.0217277	*	0.096	ns	Wilcoxon
B cell - memory	FH-deficient	High	0.0075	0.0034	0.0506713	ns	0.19	ns	Wilcoxon
Monocyte	FH-deficient	High	0.0077	0.0061	0.076084	ns	0.24	ns	Wilcoxon
T cell CD8	FH-deficient	High	0.0497	0.0409	0.209812	ns	0.47	ns	Wilcoxon
T cell CD4 - naive	FH-deficient	High	0.0001	0	0.17648	ns	0.47	ns	Wilcoxon
Myeloid dendritic cell - activated	FH-deficient	High	0.0009	0.0015	0.212486	ns	0.47	ns	Wilcoxon
B cell - plasma	FH-deficient	High	0.0185	0.0167	0.327637	ns	0.56	ns	Wilcoxon
T cell regulatory (Tregs)	FH-deficient	High	0.0112	0.0089	0.286576	ns	0.56	ns	Wilcoxon
Myeloid dendritic cell - resting	FH-deficient	High	0.0053	0.0044	0.350539	ns	0.56	ns	Wilcoxon
Eosinophil	FH-deficient	High	0	0	0.35764	ns	0.56	ns	Wilcoxon
T cell gamma delta	FH-deficient	High	0.0056	0.0053	0.583698	ns	0.8	ns	Wilcoxon
Neutrophil	FH-deficient	High	0.0007	0.0005	0.567828	ns	0.8	ns	Wilcoxon
NK cell - activated	FH-deficient	High	0.0122	0.0114	0.631848	ns	0.82	ns	Wilcoxon
Macrophage M0	FH-deficient	High	0.0427	0.0405	0.763905	ns	0.88	ns	Wilcoxon
Mast cell - resting	FH-deficient	High	0.0034	0.003	0.720826	ns	0.88	ns	Wilcoxon
T cell follicular helper	FH-deficient	High	0.0272	0.0261	0.944141	ns	1	ns	Wilcoxon
NK cell - resting	FH-deficient	High	0.0011	0.0011	0.99909	ns	1	ns	Wilcoxon
Macrophage M1	FH-deficient	High	0.0371	0.0357	0.988456	ns	1	ns	Wilcoxon
ns: p-value > 0.05; *: p-value ≤ 0.05; **: p-value ≤ 0.01; ****: p-value ≤ 0.0001

## Sheet: Table S6 - PAM50 stratfy Outcom
Table S6: Survival and recurrence outcomes stratified by PAM50 subtypes and FH expression groups
PAM50 subtype	FH expression group	N	Events	HR	coef	lower.95	upper.95	p-value
Survival
Luminal	High expression(reference)	482	63	1
	FH-deficient	175	63	1.06 (0.62-1.82)	1.0581	0.617	1.815	0.837
Basal	High expression(reference)	157	19	1
	FH-deficient	17	19	6 (2.09-17.23)	5.998	2.088	17.23	0.000875	***
HER2	High expression(reference)	70	13	1
	FH-deficient	8	13	1.17 (0.26-5.33)	1.168	0.256	5.328	0.841
Normal	High expression(reference)	16	6	1
	FH-deficient	17	6	0.4 (0.07-2.26)	0.4009	0.07106	2.262	0.3
Recurrence
Luminal	High expression(reference)	456	51	1
	FH-deficient	165	51	1.4 (0.79-2.49)	1.401	0.7873	2.492	0.252
Basal	High expression(reference)	151	16	1
	FH-deficient	14	16	1 (0.13-7.64)	1.001	0.1311	7.64	0.999
HER2	High expression(reference)	62	6	1
	FH-deficient	6	6	1.3E-08 (0-Inf)	1.327e-08	0	Inf	0.999
Normal	High expression(reference)	15	5	1
	FH-deficient	15	5	0.34 (0.04-3.11)	0.341	0.03741	3.108	0.34
***: p-value ≤ 0.001

## Sheet: Table 1 - studies (2)
				FH mutation			FH structural variance			copy number alternations						1Q arm status
Study	Cancer type	Sample type	Total	FH mutation	w/o	Not profiled/NA	FH SV	w/o	Not profiled/NA	Amplification	Gain	Shallow deletion	Deep deletion	Diploid	Not profiled/NA	Gain	Loss	Unchanged	Not profiled/NA	keep?
Breast Cancer (MSK, Cancer Cell 2018)	Breast Cancer	Metastasis	1000	2 (0.2%)	998	0	1 (0.1%)	999	0	20	0 (0%)	0 (0%)	1 (0.1%)	979	0 (0%)	0	0	0	1000
Breast Cancer (MSK, Cancer Cell 2018)	Breast Cancer	Primary	918	4 (0.44%)	914	0	1 (0.11%)	917	0	1	0 (0%)	0 (0%)	0 (0%)	917	0 (0%)	0	0	0	916
Breast Cancer (MSK, Nature Cancer 2020)	Breast Cancer	Metastasis	30	0	30	0	0	30	0	1 (3.33%)	1 (3.33%)	0 (0%)	0 (0%)	28 (93.33%)	0 (0%)	0	0	0	30
Breast Cancer (MSK, Nature Cancer 2020)	Breast Cancer	Primary	8	0	8	0	0	8	0	0	0	0	0	8 (100%)	0	0	0	0	8
MAPK on resistance to anti-HER2 therapy for breast cancer (MSK, Nat Commun. 2022)	Breast Cancer	Metastasis	91	0	91	0	0	91	0	1 (1.10%)	0 (0%)	0 (0%)	0 (0%)	90 (98.9%)	0 (0%)	0	0	0	91
MAPK on resistance to anti-HER2 therapy for breast cancer (MSK, Nat Commun. 2022)	Breast Cancer	Primary	54	0	54	0	0	54	0	0	0	0	0	54 (100%)	0	0	0	0	54
Metastatic Breast Cancer (MSK, Cancer Discovery 2022)	Breast Cancer	Metastasis	1365	6 (0.44%)	1359	0	1 (0.07%)	1364	0	25 (1.83%)	0 (0%)	0 (0%)	0 (0%)	1340 (98.17%)	0 (0%)	0	0	0	1365
MSK MetTropism (MSK, Cell 2021)	Breast Cancer	Metastasis	1048	4 (0.38%)	1044	0	1 (0.1%)	1047	0	19 (1.81%)	0 (0%)	0 (0%)	1 (0.1%)	1028 (98.09%)	0 (0%)	0	0	0	1048
MSK MetTropism (MSK, Cell 2021)	Breast Cancer	Primary	1561	6 (0.38%)	1555	0	1 (0.06%)	1560	0	6 (0.38%)	0 (0%)	0 (0%)	0 (0%)	1555 (99.62%)	0 (0%)	0	0	0	1561
MSK-IMPACT Clinical Sequencing Cohort (MSK, Nat Med 2017)	Breast Cancer	Metastasis	837	1 (0.12%)	836	0	1 (0.12%)	836	0	14 (1.67%)	0 (0%)	0 (0%)	1 (0.12%)	822 (98.21%)	0 (0%)	0	0	0	837
MSK-IMPACT Clinical Sequencing Cohort (MSK, Nat Med 2017)	Breast Cancer	Primary	500	2 (0.4%)	498	0	1 (0.2%)	499	0	1 (0.2%)	0 (0%)	0 (0%)	0 (0%)	499 (99.8%)	0 (0%)	0	0	0	500
Non-CDH1 Invasive Lobular Carcinoma (MSK, 2023)	Breast Cancer	Primary	25	0	25	0	0	25	0	0	0	0	0	25	0	0	0	0	25
China Pan-cancer (OrigiMed, Nature 2022)	Breast Carcinoma	Metastasis	25	0	25	0	0	25	0	0	0	0	0	25	0	0	0	0	25	left
China Pan-cancer (OrigiMed, Nature 2022)	Breast Carcinoma	Primary	71	0	71	0	0	71	0	0	0	0	0	71	0	0	0	0	71	left
TCGA_panCancer_all	Breast Cancer	Primary	1052	4 (0.38%)	1048	0	0	1052	0	101	667	37 (3.52%)	0	247	0	625	10	238	179	left
The Metastatic Breast Cancer Project (Provisional, December 2021)	Breast Cancer	NA	157	1 (0.64%)	156	0	0	157	0	34	65	26 (16.56%)	2 (1.27%)	30	0	0	0	0	157	left
Breast Cancer (METABRIC, Nature 2012 & Nat Commun 2016)	Breast Cancer	Primary	2509	0	0	2509	0	0	2509	499 (19.89%)	787 (31.37%)	42 (1.67%)	0 (0%)	845 (33.68%)	336 (13.39%)	0	0	0	2509	remove - NA mut, SV
Breast Cancer (MSK, Clinical Cancer Res 2020)	Breast Cancer	NA	60	0	60	0	0	0	60	0	0	0	0	0	60	0	0	0	60	remove - NA SV, CNA
Breast Cancer (MSK, Nature Cancer 2020)	Breast Cancer	NA	13	0	0	13	0	0	13	0	0	0	0	0	13	0	0	0	13	remove - all NA
Breast Cancer (MSK, NPJ Breast Cancer 2019)	Breast Cancer	Metastasis	11	0	11	0	0	0	11	0	0	0	0	11 (100%)	0	0	0	0	11	remove - NA SV
Breast Cancer (MSK, NPJ Breast Cancer 2019)	Breast Cancer	Primary	22	0	22	0	0	0	22	0	0	0	0	22 (100%)	0	0	0	0	22	remove - NA SV
Breast Cancer (MSK, NPJ Breast Cancer 2019)	Breast Cancer	NA	37	0	37	0	0	0	37	0	0	0	0	37 (100%)	0	0	0	0	37	remove - NA SV
Breast Cancer (SMC 2018)	Breast Cancer	Primary	187	0	186	1	0	0	187	0	0	0	0	0	187 (100%)	0	0	0	187	remove - NP SV, CNA
Breast Cancer Xenografts (British Columbia, Nature 2015)	Breast Cancer	Metastasis	3	0	3	0	0	0	3	0	0	0	0	0	3	0	0	0	3	remove - NA SV, CNA
Breast Cancer Xenografts (British Columbia, Nature 2015)	Breast Cancer	Primary	10	0	10	0	0	0	10	0	0	0	0	0	10	0	0	0	10	remove - NA SV, CNA
Breast Cancer Xenografts (British Columbia, Nature 2015)	Breast Cancer	NA	1	0	0	1	0	0	1	0	0	0	0	0	1	0	0	0	1	remove - NA SV, CNA
Breast Fibroepithelial Tumors (Duke-NUS, Nat Genet 2015)	Breast Cancer	NA	22	0	22	0	0	0	22	0	0	0	0	0	22	0	0	0	22	remove - NA SV, CNA
Breast Invasive Carcinoma (British Columbia, Nature 2012)	Breast Cancer	Primary	65	0	65	0	0	0	65	0	0	0	0	0	65	0	0	0	65	remove - NA SV, CNA
Breast Invasive Carcinoma (Broad, Nature 2012)	Breast Cancer	NA	103	0	103	0	0	0	103	0	0	0	0	0	103	0	0	0	103	remove - NA SV, CNA
Breast Invasive Carcinoma (Sanger, Nature 2012)	Breast Cancer	Primary	100	0	100	0	0	0	100	0	0	0	0	0	100	0	0	0	100	remove - NA SV, CNA
Cancer Therapy and Clonal Hematopoiesis (MSK, Nat Genet 2020)	Breast Cancer	NA	3584	1 (0.03%)	943	2640	0	0	3584	0	0	0	0	0	3584	0	0	0	3584	remove - NA SV,CNA
China Pan-cancer (OrigiMed, Nature 2022)	Breast Carcinoma	Metastasis	88	1 (1.15%)	87	0	0	25	63	0	0	0	0	88	0	0	0	0	88	remove 63 samples - NA SV
China Pan-cancer (OrigiMed, Nature 2022)	Breast Carcinoma	Primary	235	1 (0.43%)	234	0	0	71	164	0	0	0	0	235	0	0	0	0	235	remove 164 samples NP SV
Metastatic Breast Cancer (INSERM, PLoS Med 2016)	Breast Cancer	Metastasis	216	2 (0.93%)	214	0	0	0	216	19 (8.8%)	120 (55.56%)	3 (1.39%)	0 (0%)	74 (34.26%)	0 (0%)	0	0	0	216	remove - NP SV
Pan-cancer analysis of whole genomes (ICGC/TCGA, Nature 2020)	Breast Cancer	Metastasis	2	0	2	0	0	0	2	1 (50%)	0 (0%)	0 (0%)	0 (0%)	1 (50%)	0 (0%)	0	0	0	2	remove - NA SV
Pan-cancer analysis of whole genomes (ICGC/TCGA, Nature 2020)	Breast Cancer	Primary	211	0	209	2	0	0	211	89 (42.18%)	66 (31.28%)	12 (5.69%)	0 (0%)	42 (19.91%)	2 (0.95%)	0	0	0	211	2 samples with all NA removed
Proteogenomic landscape of breast cancer (CPTAC, Cell 2020)	Breast Cancer	Primary	122	2 (1.64%)	120	0	0	0	122	27 (22.13%)	58 (47.54%)	8 (6.56%)	0 (0%)	29 (23.77%)	0 (0%)	0	0	0	122	remove - NA SV
TCGA_panCancer_all	Breast Cancer	Primary	1084	4 (0.37%)	1062	18	0	1066	18	103 (9.5%)	677 (62.45%)	37 (3.41%)	0 (0%)	253 (23.34%)	14 (1.29%)	633 (58.39%)	10 (0.92%)	245 (22.6%)	196 (18.08%)	removed 18 samples NA mut, SV; 14 samples - NA CNA
The Metastatic Breast Cancer Project (Archived, 2020)	Breast Cancer	NA	237	2 (0.84%)	235	0	0	0	237	23 (9.7%)	108 (45.57%)	5 (2.11%)	0 (0%)	101 (42.62%)	0 (0%)	0	0	0	237	remove - NP SV
The Metastatic Breast Cancer Project (Provisional, December 2021)	Breast Cancer	NA	379	3 (0.79%)	376	0	0	157	222	49 (12.93%)	122 (32.19%)	122 (32.19%)	9 (2.37%)	77 (20.32%)	0 (0%)	0	0	0	379	remove 222 samples NP SV

## Sheet: Sheet4
FH_abr	mut	SV	CNA	1Q	FH_abr_other1	FH_abr_other2	count
mut_WT_SV_WT_CNA_DD_1Q_NA	mut_WT	SV_WT	CNA_DD	1Q_NA	NA	CNA_DD	5
mut_WT_SV_WT_CNA_SD_1Q_NA	mut_WT	SV_WT	CNA_SD	1Q_NA	NA	CNA_SD	47
mut_WT_SV_WT_CNA_WT_1Q_NA	mut_WT	SV_WT	CNA_WT	1Q_NA	NA	WT	7492
mut_WT_SV_WT_CNA_amp_1Q_NA	mut_WT	SV_WT	CNA_amp	1Q_NA	NA	CNA_amp	140
mut_WT_SV_WT_CNA_gain_1Q_NA	mut_WT	SV_WT	CNA_gain	1Q_NA	NA	CNA_gain	151
mut_WT_SV_dup_CNA_WT_1Q_NA	mut_WT	SV_dup	CNA_WT	1Q_NA	NA	SV_dup	4
mut_WT_SV_trans_CNA_WT_1Q_NA	mut_WT	SV_trans	CNA_WT	1Q_NA	NA	SV_trans	3
mut_mis_SV_WT_CNA_WT_1Q_NA	mut_mis	SV_WT	CNA_WT	1Q_NA	NA	mut_mis	23
mut_mis_SV_WT_CNA_amp_1Q_NA	mut_mis	SV_WT	CNA_amp	1Q_NA	NA	mut_mis_CNA_amp	1
mut_mis_SV_WT_CNA_gain_1Q_NA	mut_mis	SV_WT	CNA_gain	1Q_NA	NA	mut_mis_CNA_gain	1
mut_t_SV_WT_CNA_WT_1Q_NA	mut_t	SV_WT	CNA_WT	1Q_NA	NA	mut_t	2
	mut_mis	Mutation	Missense	Mutation - Missense
	mut_t	Mutation	Truncating	Mutation - Truncating
	SV_dup	SV	DUPLICATION	SV - DUPLICATION
	SV_trans	SV	TRANSLOCATION	SV - TRANSLOCATION
	CNA_DD	CNA	Deep Deletion	CNA - Deep Deletion
	CNA_SD	CNA	Shallow Deletion	CNA - Shallow Deletion
	CNA_amp	CNA	Amplification	CNA - Amplification
